# Supplementary material for: Complete loss of the MHC II pathway in an anglerfish, Lophius piscatorius
Source: Biol Lett. 2019 Oct 9;15(10):20190594. doi: 10.1098/rsbl.2019.0594 (PMC6832177; doi:10.1098/rsbl.2019.0594)
Supplement: Scripts [file rsbl20190594supp3.txt]

#Electronic supplementary material from:
#Complete loss of the MHC II pathway in an anglerfish, Lophius piscatorius
#Arseny Dubin, Tor Erik Jørgensen, Truls Moum, Steinar Daae Johansen and Lars Martin Jakt Genomics group, Faculty of Biosciences and Aquaculture, Nord University, 8049 Bodø, Norway
#Author for correspondence: Lars Martin Jakt lars.m.jakt@nord.no

##This file contains scripts used to produce the data

#######################
####contig_unfolder.py
#######################
#!/usr/bin/env python
with open('./MONOCENTRIS_ASSEMBLY.utg.fasta', 'r') as inp, open('./MONOCENTRIS_ASSEMBLY.impr.fasta', 'w') as outp:
       seq = ""
       for line in inp:
               if line.startswith(">"):
                       if seq != "":
                               outp.write(seq)
                               seq=""
                       seq += '\n' + line
               else:
                       seq += line.strip().replace('\n', '')
       else:
               if seq != "":
                       outp.write(seq)
                       seq=""


#####################
####manyfish_blast.py
#####################

#!/usr/bin/env python

###
###TIMER

from datetime import datetime
startTime = datetime.now()
import os
import re
import shutil
import subprocess

###
###

os.system("tblastn \
        -query /home/adu/data/anglerfish_project/l_piscatorius_data/tblastn/breiflabb_project/Complete_genelist.fas \
        -db /home/adu/data/anglerfish_project/l_piscatorius_data/tblastn/BLAST_databases/GADUS_ASSEMBLY \
        -out ./GADUS_ASSEMBLY_ctg_blastout \
        -evalue 1 \
        -outfmt 6 \
        -max_target_seqs 50  \
        -num_threads 16")
###
###
###
###
os.system("tblastn \
        -query /home/adu/data/anglerfish_project/l_piscatorius_data/tblastn/breiflabb_project/Complete_genelist.fas \
        -db /home/adu/data/anglerfish_project/l_piscatorius_data/tblastn/BLAST_databases/MONOCENTRIS_ASSEMBLY \
        -out ./MONOCENTRIS_ASSEMBLY_ctg_blastout \
        -evalue 1 \
        -outfmt 6 \
        -max_target_seqs 50  \
        -num_threads 16")
###
###
###
###

os.system("tblastn \
        -query /home/adu/data/anglerfish_project/l_piscatorius_data/tblastn/breiflabb_project/Complete_genelist.fas \
        -db /home/adu/data/anglerfish_project/l_piscatorius_data/tblastn/BLAST_databases/PERCA_ASSEMBLY \
        -out ./PERCA_ASSEMBLY_ctg_blastout \
        -evalue 1 \
        -outfmt 6 \
        -max_target_seqs 50  \
        -num_threads 16")
###
###
###
###

os.system("tblastn \
        -query /home/adu/data/anglerfish_project/l_piscatorius_data/tblastn/breiflabb_project/Complete_genelist.fas \
        -db /home/adu/data/anglerfish_project/l_piscatorius_data/tblastn/BLAST_databases/piscatorius \
        -out ./hippocampus_ctg_blastout \
        -evalue 1 \
        -outfmt 6 \
        -max_target_seqs 50  \
        -num_threads 16")
###
###
###
###


#####################
####forward_blast.sh
######################

#!/usr/bin/bash
for f in ./*.peptide; do \
blastp -query $f -db /home/adu/data/anglerfish_project/l_piscatorius_data/DOVETAIL_DATA/BLASTING/databases/Complete_genelist -out ${f%.peptide}"_blastout" -evalue 1 -outfmt '6 qseqid sseqid pident length qlen slen mismatch gapopen qstart qend sstart send evalue bitscore' -max_target_seqs 50 -num_threads 16; done

#####################
####reverse_blast.sh
######################

#!/usr/bin/bash
for f in ./*.peptide; do \
blastp \
-query ./$f \
-db /home/adu/data/anglerfish_project/l_piscatorius_data/tblastn/BLAST_databases/uniprot_stuff/UNIPROT \
-out ./${f%.peptide}'_blastout_reverse_score' \
-evalue 1 \
-outfmt '6 qseqid sseqid pident length qlen slen mismatch gapopen qstart qend sstart send evalue bitscore' \
-max_target_seqs 50 \
-num_threads 16; done

#####################
####filter_forward_blast.py
######################

#!/usr/bin/env python

with open('./gene_names', 'r') as inp:
	for line in inp:
		L = line.strip()
		print "for f in ./" + L + "_*_blastout; do grep '" + L + "'" + "$f > ${f%_blastout}'_forward_score'; done"


#This script prints everything to stdout. I redirected the output to a separate file (filter_forward_blast.sh)
#and then called it with bash filter_forward_blast.sh
#That way "forward score" files would contain matches only to a gene of interest


#####################
####filter_forward_blast.sh
######################

for f in ./AID*_blastout; do grep 'AID' $f > ${f%_blastout}'_forward_score'; done
for f in ./AIRE*_blastout; do grep 'AIRE' $f > ${f%_blastout}'_forward_score'; done
for f in ./AP1M2*_blastout; do grep 'AP1M2' $f > ${f%_blastout}'_forward_score'; done
for f in ./AP2M1*_blastout; do grep 'AP2M1' $f > ${f%_blastout}'_forward_score'; done
for f in ./AP3M2*_blastout; do grep 'AP3M2' $f > ${f%_blastout}'_forward_score'; done
for f in ./B2m*_blastout; do grep 'B2m' $f > ${f%_blastout}'_forward_score'; done
for f in ./BATF*_blastout; do grep 'BATF' $f > ${f%_blastout}'_forward_score'; done
for f in ./CD4*_blastout; do grep 'CD4' $f > ${f%_blastout}'_forward_score'; done
for f in ./CD74a*_blastout; do grep 'CD74a' $f > ${f%_blastout}'_forward_score'; done
for f in ./CD74b*_blastout; do grep 'CD74b' $f > ${f%_blastout}'_forward_score'; done
for f in ./CD8a*_blastout; do grep 'CD8a' $f > ${f%_blastout}'_forward_score'; done
for f in ./CD8b*_blastout; do grep 'CD8b' $f > ${f%_blastout}'_forward_score'; done
for f in ./CIITA*_blastout; do grep 'CIITA' $f > ${f%_blastout}'_forward_score'; done
for f in ./CTSS1*_blastout; do grep 'CTSS1' $f > ${f%_blastout}'_forward_score'; done
for f in ./CTSS2*_blastout; do grep 'CTSS2' $f > ${f%_blastout}'_forward_score'; done
for f in ./ERAP1*_blastout; do grep 'ERAP1' $f > ${f%_blastout}'_forward_score'; done
for f in ./ERAP2*_blastout; do grep 'ERAP2' $f > ${f%_blastout}'_forward_score'; done
for f in ./HSP90*_blastout; do grep 'HSP90' $f > ${f%_blastout}'_forward_score'; done
for f in ./LNPEP*_blastout; do grep 'LNPEP' $f > ${f%_blastout}'_forward_score'; done
for f in ./MHCI*_blastout; do grep 'MHCI' $f > ${f%_blastout}'_forward_score'; done
for f in ./MHCIIa*_blastout; do grep 'MHCIIa' $f > ${f%_blastout}'_forward_score'; done
for f in ./MHCIIb*_blastout; do grep 'MHCIIb' $f > ${f%_blastout}'_forward_score'; done
for f in ./RAG1*_blastout; do grep 'RAG1' $f > ${f%_blastout}'_forward_score'; done
for f in ./RAG2*_blastout; do grep 'RAG2' $f > ${f%_blastout}'_forward_score'; done
for f in ./SEC61A1-2*_blastout; do grep 'SEC61A1-2' $f > ${f%_blastout}'_forward_score'; done
for f in ./SEC61A1*_blastout; do grep 'SEC61A1' $f > ${f%_blastout}'_forward_score'; done
for f in ./SEC61G*_blastout; do grep 'SEC61G' $f > ${f%_blastout}'_forward_score'; done
for f in ./SSR3*_blastout; do grep 'SSR3' $f > ${f%_blastout}'_forward_score'; done
for f in ./TAP1*_blastout; do grep 'TAP1' $f > ${f%_blastout}'_forward_score'; done
for f in ./TAP2*_blastout; do grep 'TAP2' $f > ${f%_blastout}'_forward_score'; done
for f in ./TAPBP*_blastout; do grep 'TAPBP' $f > ${f%_blastout}'_forward_score'; done

#####################
####process_forward_blastout.sh
######################

#!/usr/bin/bash

for f in ./cd4_*_blastout; do grep 'CD4' $f > ${f%_blastout}'_forward_score'; done
for f in ./cd74_*_blastout; do grep 'CD74' $f > ${f%_blastout}'_forward_score'; done
for f in ./mhci_*_blastout; do grep 'MHCI_' $f > ${f%_blastout}'_forward_score'; done
for f in ./cd8_*_blastout; do grep 'CD8' $f > ${f%_blastout}'_forward_score'; done
for f in ./mhcii_*_blastout; do grep 'MHCII' $f > ${f%_blastout}'_forward_score'; done

#####################
####process_blast.py
######################

#!/usr/bin/env python

###
from datetime import datetime
startTime = datetime.now()
import os
import re
import shutil
import subprocess

###
#names_blast contains the list of blastout files
###

with open('./names_blast', 'r') as names:
	for name in names:
		NAME = name.strip()
		with open('./%s' %NAME, 'r') as inp, open('./%s_blast_hits' %NAME, 'w') as outp:
			for line in inp:
				List = line.split('\t')
				hits  = [List[0], List[1]]
				hits = str(hits) + '\n'
				outp.write(hits)

###
with open('./names_blast', 'r') as names:
        for name in names:
                NAME = name.strip()
		output = subprocess.check_output('cat ./%s_blast_hits | sort -u' %NAME, shell=True)
		with open('./%s_blast_hits_unique' %NAME, 'w') as outp:
			outp.write(output)
###
with open('./names_blast', 'r') as names:
        for name in names:
                NAME = name.strip()
		with open('./%s_blast_hits_unique' %NAME, 'r') as inp, open('./%s_gene_hits_only' %NAME, 'w') as outp:
			for line in inp:
				List = line.split('\t')
				genes = List[0]
				sstring = r"^\['(.*?)_"
				search = re.search(sstring, genes)
				match = search.group(1)
				match = str(match) + '\n'
				outp.write(match)
###
with open('./names_blast', 'r') as names:
        for name in names:
                NAME = name.strip()
		output = subprocess.check_output('cat ./%s_gene_hits_only | sort -u' %NAME, shell=True)
		with open('./%s_gene_hits_only' %NAME, 'w') as outp:
			outp.write(output)
###
with open('./names_blast', 'r') as names:
        for name in names:
                NAME = name.strip()
		outputlist = ''
		with open('./%s_gene_hits_only' %NAME, 'r') as Genes:
			names = [line.strip() for line in Genes]
			for name in names:
				with open('./%s.gene_%s' % (name, NAME), 'w') as output:
					with open('./%s_blast_hits_unique' %NAME, 'r') as Hits:
						for line in Hits:
							List = line.split('\t')
							gene = List[0]
							sstring = r"^\['(.*?)_"
							search = re.search(sstring, gene)
							match = search.group(1)
							if match in name:
								outputlist = outputlist + line
								output.write(outputlist)
								outputlist = ''
							else:
								outputlist = ''

###
#with open('./names_blast', 'r') as names:
#       for name in names:
#                NAME = name
#		os.system("mkdir ./%s_GENE_HITS", %NAME)
#		os.system("mv ./*.gene ./GENE_HITS", %NAME)
###
with open('./names_blast', 'r') as names:
        for name in names:
                NAME = name.strip()
		output = ''
		with open('./%s_gene_hits_only' %NAME, 'r') as gene_hits:
			names = [line.strip() for line in gene_hits]
			for name in names:
				with open('./%s.gene_%s' % (name, NAME), 'r') as genes:
					with open('./%s.contig_hits_%s' % (name, NAME), 'w') as contig_hits:
						for line in genes:
							List = line.split()
							gene_contig = List[1]
							sstring = r"^'(.*?)'\]"
							search = re.search(sstring, gene_contig)
							match = search.group(1)
							output = match + '\n'
							contig_hits.write(output)
							output = ''
##
#os.system('for f in ./*.contig_hits*; do cat  $f | sort -u > $f"_unique" ; done')
