# Supplementary material for: Complete loss of the MHC II pathway in an anglerfish, Lophius piscatorius
Source: Biol Lett. 2019 Oct 9;15(10):20190594. doi: 10.1098/rsbl.2019.0594 (PMC6832177; doi:10.1098/rsbl.2019.0594)
Supplement: R scripts and functions. [file rsbl20190594supp4.txt]

#Electronic supplementary material from:
#Complete loss of the MHC II pathway in an anglerfish, Lophius piscatorius
#Arseny Dubin, Tor Erik Jørgensen, Truls Moum, Steinar Daae Johansen and Lars Martin Jakt Genomics group, Faculty of Biosciences and Aquaculture, Nord University, 8049 Bodø, Norway
#Author for correspondence: Lars Martin Jakt lars.m.jakt@nord.no

##This file contains functions and R scripts used to plot the data

###########
###########
##functions.R
###########
###########

set_alpha = function(col, alpha){
  trp = col2rgb(col)/255
  alpha[alpha > 1] = 1
  rgb(trp['red',], trp['green',], trp['blue',], alpha)
}


plot_gene_max = function(gene, sp_tbl, fw, rv, xy_lty = 2, plot_legend = F,
                         clrs=c(col1_red = '#de0e19',
                                col2_green = '#17b12b',
                                col5_black = '#000000',
                                col3_blue = '#0069ff'
                                ),
                         ...){
    b = sp_tbl[,1] == gene
    fw = fw[b]
    rv = rv[b]
    p_xy = lapply(1:length(fw), function(i){
        fw_max = tapply(fw[[i]][, 'score'], fw[[i]][, 'query'], max)
        rv_max = tapply(rv[[i]][, 'score'], rv[[i]][, 'query'], max)
        rv_id = tapply(1:nrow(rv[[i]]), rv[[i]][,'query'], function(j){
            m.j = which.max(rv[[i]][j,'score'])
            rv[[i]][ j[m.j], 'subj' ]
        })
        rv_slen = tapply(1:nrow(rv[[i]]), rv[[i]][,'query'], function(j){
            m.j = which.max(rv[[i]][j,'score'])
            rv[[i]][ j[m.j], 'slen' ]
        })
        rv_len = tapply(1:nrow(rv[[i]]), rv[[i]][,'query'], function(j){
            m.j = which.max(rv[[i]][j,'score'])
            rv[[i]][ j[m.j], 'lngth' ]
        })
        fw_slen = tapply(1:nrow(fw[[i]]), fw[[i]][,'query'], function(j){
            m.j = which.max(fw[[i]][j,'score'])
            fw[[i]][ j[m.j], 'slen' ]
        })
        fw_len = tapply(1:nrow(fw[[i]]), fw[[i]][,'query'], function(j){
            m.j = which.max(fw[[i]][j,'score'])
            fw[[i]][ j[m.j], 'lngth' ]
        })
        fw_len = tapply(1:nrow(fw[[i]]), fw[[i]][,'query'], function(j){
            m.j = which.max(fw[[i]][j,'score'])
            fw[[i]][ j[m.j], 'lngth' ]
        })
        fw_id = tapply(1:nrow(fw[[i]]), fw[[i]][,'query'], function(j){
            m.j = which.max(fw[[i]][j,'score'])
            fw[[i]][ j[m.j], 'subj' ]
        })
        rv_eval = tapply(1:nrow(rv[[i]]), rv[[i]][,'query'], function(j){
            m.j = which.max(rv[[i]][j,'score'])
            rv[[i]][ j[m.j], 'eval' ]
        })
        fw_eval = tapply(1:nrow(fw[[i]]), fw[[i]][,'query'], function(j){
            m.j = which.max(fw[[i]][j,'score'])
            fw[[i]][ j[m.j], 'eval' ]
        })
        fw_names = names(fw_max)
        fw_names = fw_names[ fw_names %in% names(rv_max)]
        data.frame('x' = log2(fw_max[fw_names]), 'y' = log2(rv_max[fw_names]),
                   'upid'=rv_id[fw_names], 'qseqid' = fw_id[fw_names], 'len' = rv_len[fw_names],
                   'slen' = rv_slen[fw_names], 'fwlen' = fw_len[fw_names], 
                   'fwslen' = fw_slen[fw_names],
                   'ratio' = round(rv_len[fw_names]/rv_slen[fw_names], digits = 1), 
                   'rv_eval'=rv_eval[fw_names], 'fw_eval'=fw_eval[fw_names], stringsAsFactors = F)
    })
    
    FW_ev = c()
    lst = c()
    for(i in 1:length(p_xy)){
        for(j in 1:nrow(p_xy[[i]])){
            if (p_xy[[i]][j,'fw_eval'] <= 1e-10 ){
                lst=c(lst, p_xy[[i]][j, 'x'])}
        }
        FW_ev=c(FW_ev,min(lst))
        lst = c()}
    
    RV_ev = c()
    lst2 = c()
    for(i in 1:length(p_xy)){
        for(j in 1:nrow(p_xy[[i]])){
            if (p_xy[[i]][j,'rv_eval'] <= 1e-10 ){
                lst2=c(lst2, p_xy[[i]][j, 'y'])}}
        RV_ev=c(RV_ev,min(lst2))
        lst2 = c()}
    FW_ev_thr = min(FW_ev)
    RV_ev_thr = min(RV_ev)
    
    xlim = range(unlist(sapply(p_xy, function(x){
        x[,'x']})))
    ylim = range(unlist(sapply(p_xy, function(x){
        x[,'y']})))
    plot(1,1, type = 'n', 
         xlab = list('log2 Forward Score', cex = 1, col="black", font = 1), 
         ylab = list('log2 Reverse Score', cex = 1, col="black", font = 1), 
         main = list(gene, cex = 4, col = "black", font = 2),
         xlim = xlim, ylim = ylim, cex.axis=2)
    abline(0,1, col = 'red2', lty = xy_lty, lwd = 2)
                                        #abline(v=FW_ev_thr, col = 'blue3', lty = xy_lty, lwd = 2)
    abline(h=RV_ev_thr, col = 'green3', lty = xy_lty, lwd = 2)
                                        #pts.labels = c()
    for(i in 1:length(p_xy)){
        points(p_xy[[i]][, 'x'], p_xy[[i]][,'y'], col= adjustcolor(clrs[i], 1), bg = set_alpha(clrs[i], p_xy[[i]][,'ratio']),  ...)
                                        #pts.pos = rbind(pts.pos, c(p_xy[[i]][, 'x']), c(p_xy[[i]][,'y']))
                                        #pts.labels = c(pts.labels, p_xy[[i]][,'upid'])
    }
    x <- unlist(lapply( p_xy, function(xx){ xx[,'x']}))
    y <- unlist(lapply( p_xy, function(xx){ xx[,'y']}))
    xy.lab <- sapply( strsplit(unlist(lapply( p_xy, function(xx){ xx[,'upid']})), "|", fixed=TRUE), function(s){ s[2]})
    xy.spc <- sapply( strsplit(unlist(lapply( p_xy, function(xx){ xx[,'upid']})), "_", fixed=TRUE), function(s){ s[2]})
    xy.lab <- paste(UNIPROT_ID[xy.lab,2], UNIPROT_ID[xy.lab,1], sep='\n')
    
    id.pts <- identify(x = x, y = y, labels=xy.lab,  pos=TRUE,
                       plot = TRUE, tolerance = 1)
        ## we will make a suitable return data structure
    
    
    ret.data <- data.frame( 'gsid'=unlist(sapply( p_xy, rownames )),
                           'seed'=unlist(sapply( p_xy, function(x){ x[,'qseqid'] })),
                           'upid'=unlist(sapply( p_xy, function(x){ x[,'upid'] })),
                           'rvlen'=unlist(sapply( p_xy, function(x){ x[,'len'] })),
                           'rvslen'=unlist(sapply( p_xy, function(x){ x[,'slen'] })),
                           'fwlen'=unlist(sapply( p_xy, function(x){ x[,'fwlen'] })),
                           'fwslen'=unlist(sapply( p_xy, function(x){ x[,'fwslen'] })),
                           'up_label'=xy.lab,
                           'species'=xy.spc,
                           'x'=x, 'y'=y)
##Commented out part makes plot interactable
##For gene identification

#    species.number <- which(b)
#    all.hit.forgene <- subset(rvs[[her[3]]], query %in% ret.data[id.pts[[1]],1])
#    all.upids <- strsplit(all.hit.forgene[,'subj'], '|', fixed=TRUE)
#    all.upids.df <- data.frame(matrix(unlist(all.upids), byrow=TRUE, ncol=3),stringsAsFactors=FALSE)
#    all.upids.short <- all.upids.df[,2]
#    protname.upid <- UNIPROT_ID[all.upids.short,]['V2']
#    identify.outp <- cbind(all.hit.forgene['query'], all.hit.forgene['subj'], protname.upid, all.hit.forgene['pid'], all.hit.forgene['lngth'], all.hit.forgene['qlen'], all.hit.forgene['sstrt'], all.hit.forgene['send'], all.hit.forgene['qstrt'], all.hit.forgene['qend'])
    if(plot_legend) 
        legend("bottomright", c("H.comes", "G.morhua", "M.japonica", "P.fluviatilis", "L.piscatorius", "A.striatus"), xpd = TRUE, inset = c(0,0), bty = "n", pch = 19, col = clrs, cex = 3)
                                        #legend('bottomright', sp_tbl[b, 2], col = 1:length(p_xy), ...)
#    invisible(list(ret.data, id.pts))
#    invisible(list(identify.outp))
}

wideScreen <- function(howWide=Sys.getenv("COLUMNS")) {
    options(width=as.integer(howWide))
}


###########
###########
##bl_revision.R
###########
###########

### This is a cleaned up version of the analysis performed in
### ../BL_response directory
## that was using RstudioServer and was beginning to cause trouble
## hopefully this will work better.

source('functions.R')

fwd_files = list.files('../BL_response', pattern = '_forward_score', full.names = T)

fwd = lapply(fwd_files, read.table, header = F, 
             stringsAsFactors = FALSE, 
             sep = '\t')

rvs_files = list.files('../BL_response', pattern = '_reverse_score', full.names = T)

rvs = lapply(rvs_files, read.table, header = F,
             stringsAsFactors = F,
             sep = '\t')

sp_gene = t(sapply(strsplit(sub(".+?([^/]+)$", "\\1", fwd_files, perl=TRUE),
                            "_"),
                   function(x){ x[1:2] }))

UNIPROT_ID = read.table('../BL_response/uniprot_ids.tsv', header = FALSE, stringsAsFactors = FALSE)

## harvest uniprot ids from rvs so that we can cut down UNIPROT_ID to
## a reasoanble size

rv.uniprot <- unique(unlist( lapply( rvs, function(x){ x[,2] }) ))
rv.uniprot <- sapply( strsplit(rv.uniprot, "|", fixed=TRUE), function(x){ x[2] })

UNIPROT_ID <- UNIPROT_ID[ UNIPROT_ID[,1] %in% rv.uniprot, ]
## That was much faster than expected. Remember for next time.

gc()

## ready to go on... next time.
rownames(UNIPROT_ID) <- UNIPROT_ID[,1]

for(i in 1:length(fwd)){
  colnames(fwd[[i]]) = c('query', 'subj', 'pid', 'lngth', 'qlen', 'slen',
                         'mm', 'gap', 'qstrt',
                         'qend', 'sstrt', 'send', 'eval', 'score')
}

for(i in 1:length(rvs)){
  colnames(rvs[[i]]) = c('query', 'subj', 'pid', 'lngth', 'qlen', 'slen',
                         'mm', 'gap', 'qstrt',
                         'qend', 'sstrt', 'send', 'eval', 'score')
}

###Here is the comand we tested
par(mfrow = c(1,1))
b2m_points = plot_gene_max('B2m', sp_gene, fwd, rvs, pch = 21, lwd = 1, cex = 1.5)
### go through all genes and create some plots which we can
### use to work out what is going on when we have strange points

pdf("plots_with_labels.pdf", width=14, height=14, title='Genes with labels')

sel.genes <- lapply( unique(sp_gene[,1]), function(g){
    pts <- plot_gene_max(g, sp_gene, fwd, rvs, pch = 21, lwd = 1, cex = 1.5)
    plt <- recordPlot()
    dev.set(3)
    replayPlot(plt)
    dev.set(2)
    pts
})

dev.set(3)
dev.off()

## split each sel.genes by query id

sel.split <- lapply( sel.genes, function(x){
    tapply(1:nrow(x[[1]]), x[[1]][,'query'], function(i){
        x[[1]][i,]
    })
})

par(mfrow=c(2,2))
for( i in 1:length(rvs)){
    plot(rvs[[i]]$score, log10(rvs[[i]]$eval),
         main = paste(sp_gene[i,], collapse=' '))
    abline(h=-10)
    input <- readline('next')
}

####Re-plot everything without labels and with different margins
col1.red <- '#de0e19'
col2.green <- '#17b12b'
col5.black <- '#000000'
col3.blue <- '#0069ff'
clrs = c(col1.red, col2.green, col5.black, col3.blue) 

pdf("plots_without_labels.pdf", width=14, height=14, title='Genes with labels')

par(mfrow=c(2,2), mar=c(7,7,7,7))
sel.genes.nolabel <- lapply( unique(sp_gene[,1]), function(g){
    pts <- plot_gene_max(g, sp_gene, fwd, rvs, pch = 21, lwd = 1, cex = 1.5)
    plt <- recordPlot()
    dev.set(3)
    replayPlot(plt)
    dev.set(2)
    pts
})

dev.set(3)
dev.off()
#####Exporting tables
genes.plotted <- unique(sp_gene[,1])

for(i in 1:length(sel.genes)){write.table(sel.genes[[i]], file = paste(genes.plotted[i], i, 'tsv', sep = '.'), sep = '\t', col.names=TRUE, row.names=FALSE)}

sel.split.reduced <- lapply(1:length(sel.split), function(x){v <- lapply(1:length(sel.split[[x]]), function(j){head(sel.split[[x]][[j]], n=5)})})


lapply(1:length(sel.split.reduced), function(x){
    lapply(1:length(sel.split.reduced[[x]]), function(z){
        file.conn <- file("gene.hits.tsv", open='at')
        comment.vector <- paste('## ', genes.plotted[x], '.', x, '.', z, sep = '')
        writeLines(comment.vector, con = file.conn)
        write.table(sel.split.reduced[[x]][[z]], file = file.conn,
                    sep = '\t', col.names=TRUE, row.names=FALSE, quote=FALSE)
        close(file.conn)})})
        
