# Supplementary material for: Complete loss of the MHC II pathway in an anglerfish, Lophius piscatorius
Source: Biol Lett. 2019 Oct 9;15(10):20190594. doi: 10.1098/rsbl.2019.0594 (PMC6832177; doi:10.1098/rsbl.2019.0594)
Supplement: Top UniProt matches for hypothetical orthologues. [file rsbl20190594supp5.tsv]

#Electronic supplementary material from:
#Complete loss of the MHC II pathway in an anglerfish, Lophius piscatorius
#Arseny Dubin, Tor Erik Jørgensen, Truls Moum, Steinar Daae Johansen and Lars Martin Jakt Genomics group, Faculty of Biosciences and Aquaculture, Nord University, 8049 Bodø, Norway
#Author for correspondence: Lars Martin Jakt lars.m.jakt@nord.no
###This file contains information
###about the top 5 UniProt matches
###for selected proteins which we consider
###to be orthologous to a particular immune gene
###see the gene name after "##" mark
###hypothetical orthologues were selected
###by visually examination of the plots
###see suppl. methods
## AID.1.1
query	subj	prot.descr	pid	lngth	qlen	sstrt	send	qstrt	qend
NODE_3337_length_66067_cov_44.9838|GENSCAN_predicted_peptide_3|233_aa	tr|A0A0F8AS01|A0A0F8AS01_LARCR	Activation-induced_cytidine_deaminase	80.667	150	233	62	211	84	233
NODE_3337_length_66067_cov_44.9838|GENSCAN_predicted_peptide_3|233_aa	tr|M4ABR5|M4ABR5_XIPMA	Uncharacterized_protein	80	150	233	62	211	84	233
NODE_3337_length_66067_cov_44.9838|GENSCAN_predicted_peptide_3|233_aa	tr|A0A146ZTG8|A0A146ZTG8_FUNHE	Single-stranded_DNA_cytosine_deaminase	81.333	150	233	141	290	84	233
NODE_3337_length_66067_cov_44.9838|GENSCAN_predicted_peptide_3|233_aa	tr|A0A315VLL4|A0A315VLL4_GAMAF	Uncharacterized_protein_(Fragment)	80	150	233	55	204	84	233
NODE_3337_length_66067_cov_44.9838|GENSCAN_predicted_peptide_3|233_aa	tr|H2M862|H2M862_ORYLA	Activation-induced_cytidine_deaminase	79.333	150	233	58	207	84	233
## AIRE.2.1
query	subj	prot.descr	pid	lngth	qlen	sstrt	send	qstrt	qend
NODE_2144_length_98088_cov_45.0458|GENSCAN_predicted_peptide_7|218_aa	tr|Q4RVC6|Q4RVC6_TETNG	Chromosome_15_SCAF14992_whole_genome_shotgun_sequence_(Fragment)	52.332	193	218	1	186	4	192
NODE_2144_length_98088_cov_45.0458|GENSCAN_predicted_peptide_7|218_aa	tr|A0A2U9BJ98|A0A2U9BJ98_SCOMX	Putative_autoimmune_regulator	75.701	107	218	1	107	1	107
NODE_2144_length_98088_cov_45.0458|GENSCAN_predicted_peptide_7|218_aa	tr|A0A315W0T8|A0A315W0T8_GAMAF	Uncharacterized_protein_(Fragment)	49.246	199	218	1	198	1	192
NODE_2144_length_98088_cov_45.0458|GENSCAN_predicted_peptide_7|218_aa	tr|A0A2I4D3J4|A0A2I4D3J4_9TELE	autoimmune_regulator	70.339	118	218	1	118	1	118
NODE_2144_length_98088_cov_45.0458|GENSCAN_predicted_peptide_7|218_aa	tr|I3JU82|I3JU82_ORENI	Autoimmune_regulator	79.048	105	218	1	105	1	105
## AP1M2.3.1
query	subj	prot.descr	pid	lngth	qlen	sstrt	send	qstrt	qend
NODE_1840_length_110183_cov_42.8578|GENSCAN_predicted_peptide_1|248_aa	tr|A0A1A8PFE8|A0A1A8PFE8_9TELE	Adaptor-related_protein_complex_1_mu_3_subunit	80.645	248	248	70	272	1	248
NODE_1840_length_110183_cov_42.8578|GENSCAN_predicted_peptide_1|248_aa	tr|A0A1A8LUC0|A0A1A8LUC0_9TELE	Adaptor-related_protein_complex_1_mu_3_subunit	80.645	248	248	70	272	1	248
NODE_1840_length_110183_cov_42.8578|GENSCAN_predicted_peptide_1|248_aa	tr|A0A1A8F5M0|A0A1A8F5M0_9TELE	Adaptor-related_protein_complex_1_mu_3_subunit	80.645	248	248	70	272	1	248
NODE_1840_length_110183_cov_42.8578|GENSCAN_predicted_peptide_1|248_aa	tr|A0A0F8APC2|A0A0F8APC2_LARCR	AP-1_complex_subunit_mu-2	80.242	248	248	49	251	1	248
NODE_1840_length_110183_cov_42.8578|GENSCAN_predicted_peptide_1|248_aa	tr|A0A1A7YIS4|A0A1A7YIS4_9TELE	Adaptor-related_protein_complex_1_mu_3_subunit	80.645	248	248	70	272	1	248
## AP1M2.3.2
query	subj	prot.descr	pid	lngth	qlen	sstrt	send	qstrt	qend
NODE_61_length_430673_cov_52.0851|GENSCAN_predicted_peptide_19|380_aa	tr|A0A2I4B575|A0A2I4B575_9TELE	AP-1_complex_subunit_mu-1	93.447	351	380	1	351	1	336
NODE_61_length_430673_cov_52.0851|GENSCAN_predicted_peptide_19|380_aa	tr|A0A0S7KUL1|A0A0S7KUL1_9TELE	AP1M1	93.447	351	380	1	351	1	336
NODE_61_length_430673_cov_52.0851|GENSCAN_predicted_peptide_19|380_aa	tr|M3ZEJ7|M3ZEJ7_XIPMA	Uncharacterized_protein	93.447	351	380	1	351	1	336
NODE_61_length_430673_cov_52.0851|GENSCAN_predicted_peptide_19|380_aa	tr|A0A087X7D2|A0A087X7D2_POEFO	Uncharacterized_protein	93.447	351	380	1	351	1	336
NODE_61_length_430673_cov_52.0851|GENSCAN_predicted_peptide_19|380_aa	tr|I3KQJ3|I3KQJ3_ORENI	Uncharacterized_protein	93.447	351	380	1	351	1	336
## AP1M2.3.3
query	subj	prot.descr	pid	lngth	qlen	sstrt	send	qstrt	qend
NODE_938_length_164357_cov_43.2764|GENSCAN_predicted_peptide_8|1716_aa	tr|A0A2U9BNQ8|A0A2U9BNQ8_SCOMX	Putative_low-density_lipoprotein_receptor-like	69.905	844	1716	7	840	150	992
NODE_938_length_164357_cov_43.2764|GENSCAN_predicted_peptide_8|1716_aa	tr|H2RZ92|H2RZ92_TAKRU	Low_density_lipoprotein_receptor_b	67.491	849	1716	18	838	146	992
NODE_938_length_164357_cov_43.2764|GENSCAN_predicted_peptide_8|1716_aa	tr|H2RZ92|H2RZ92_TAKRU	Low_density_lipoprotein_receptor_b	35.961	203	1716	136	324	143	337
NODE_938_length_164357_cov_43.2764|GENSCAN_predicted_peptide_8|1716_aa	tr|Q4T3E7|Q4T3E7_TETNG	Chromosome_18_SCAF10091_whole_genome_shotgun_sequence_(Fragment)	68.284	845	1716	9	825	150	992
NODE_938_length_164357_cov_43.2764|GENSCAN_predicted_peptide_8|1716_aa	tr|Q4T3E7|Q4T3E7_TETNG	Chromosome_18_SCAF10091_whole_genome_shotgun_sequence_(Fragment)	35.047	214	1716	123	322	143	348
## AP2M1.4.1
query	subj	prot.descr	pid	lngth	qlen	sstrt	send	qstrt	qend
NODE_326_length_249814_cov_47.6866|GENSCAN_predicted_peptide_14|1074_aa	tr|A0A0F8ASP7|A0A0F8ASP7_LARCR	AP-2_complex_subunit_mu-A	99.272	412	1074	23	434	663	1074
NODE_326_length_249814_cov_47.6866|GENSCAN_predicted_peptide_14|1074_aa	tr|A0A315VQ16|A0A315VQ16_GAMAF	Uncharacterized_protein	99.029	412	1074	23	434	663	1074
NODE_326_length_249814_cov_47.6866|GENSCAN_predicted_peptide_14|1074_aa	tr|H2MGN1|H2MGN1_ORYLA	Uncharacterized_protein	98.544	412	1074	26	437	663	1074
NODE_326_length_249814_cov_47.6866|GENSCAN_predicted_peptide_14|1074_aa	tr|M4AX54|M4AX54_XIPMA	Uncharacterized_protein	98.786	412	1074	26	437	663	1074
NODE_326_length_249814_cov_47.6866|GENSCAN_predicted_peptide_14|1074_aa	tr|A0A2I4BH76|A0A2I4BH76_9TELE	AP-2_complex_subunit_mu_isoform_X2	98.551	414	1074	23	436	663	1074
## AP2M1.4.2
query	subj	prot.descr	pid	lngth	qlen	sstrt	send	qstrt	qend
NODE_6641_length_27025_cov_42.6987|GENSCAN_predicted_peptide_1|1026_aa	tr|H2MGN1|H2MGN1_ORYLA	Uncharacterized_protein	94.607	445	1026	4	436	1	445
NODE_6641_length_27025_cov_42.6987|GENSCAN_predicted_peptide_1|1026_aa	tr|A0A315VQ16|A0A315VQ16_GAMAF	Uncharacterized_protein	94.382	445	1026	1	433	1	445
NODE_6641_length_27025_cov_42.6987|GENSCAN_predicted_peptide_1|1026_aa	tr|A0A0F8ASP7|A0A0F8ASP7_LARCR	AP-2_complex_subunit_mu-A	94.157	445	1026	1	433	1	445
NODE_6641_length_27025_cov_42.6987|GENSCAN_predicted_peptide_1|1026_aa	tr|I3IT87|I3IT87_DANRE	AP-2_complex_subunit_mu-B	94.382	445	1026	1	433	1	445
NODE_6641_length_27025_cov_42.6987|GENSCAN_predicted_peptide_1|1026_aa	tr|M4AX54|M4AX54_XIPMA	Uncharacterized_protein	94.157	445	1026	4	436	1	445
## AP3M2.5.1
query	subj	prot.descr	pid	lngth	qlen	sstrt	send	qstrt	qend
NODE_11858_length_6461_cov_171.208|GENSCAN_predicted_peptide_1|405_aa	tr|G3PI91|G3PI91_GASAC	Adaptor-related_protein_complex_3_mu_2_subunit	70.37	405	405	1	337	1	405
NODE_11858_length_6461_cov_171.208|GENSCAN_predicted_peptide_1|405_aa	tr|A0A2I4C287|A0A2I4C287_9TELE	AP-3_complex_subunit_mu-2	70.37	405	405	1	337	1	405
NODE_11858_length_6461_cov_171.208|GENSCAN_predicted_peptide_1|405_aa	tr|A0A0F8ASX3|A0A0F8ASX3_LARCR	AP-3_complex_subunit_mu-2	70.37	405	405	1	337	1	405
NODE_11858_length_6461_cov_171.208|GENSCAN_predicted_peptide_1|405_aa	tr|A0A0F8ASX3|A0A0F8ASX3_LARCR	AP-3_complex_subunit_mu-2	88.333	120	405	382	501	286	405
NODE_11858_length_6461_cov_171.208|GENSCAN_predicted_peptide_1|405_aa	tr|A0A146NWC9|A0A146NWC9_FUNHE	AP-3_complex_subunit_mu-1	70.123	405	405	1	337	1	405
## AP3M2.5.2
query	subj	prot.descr	pid	lngth	qlen	sstrt	send	qstrt	qend
NODE_28_length_496061_cov_46.7597|GENSCAN_predicted_peptide_35|418_aa	tr|A0A0F8ASL9|A0A0F8ASL9_LARCR	AP-3_complex_subunit_mu-1	91.148	418	418	1	414	1	418
NODE_28_length_496061_cov_46.7597|GENSCAN_predicted_peptide_35|418_aa	tr|G3NU08|G3NU08_GASAC	Adaptor-related_protein_complex_3_mu_1_subunit	89.234	418	418	1	418	1	418
NODE_28_length_496061_cov_46.7597|GENSCAN_predicted_peptide_35|418_aa	tr|A0A2U9CBZ3|A0A2U9CBZ3_SCOMX	Putative_AP-3_complex_subunit_mu-1-like	88.517	418	418	1	418	1	418
NODE_28_length_496061_cov_46.7597|GENSCAN_predicted_peptide_35|418_aa	tr|H3DGK1|H3DGK1_TETNG	Adaptor-related_protein_complex_3_mu_1_subunit	87.56	418	418	1	418	1	418
NODE_28_length_496061_cov_46.7597|GENSCAN_predicted_peptide_35|418_aa	tr|H2UK16|H2UK16_TAKRU	Adaptor-related_protein_complex_3_mu_1_subunit	87.619	420	418	1	420	1	418
## B2m.6.1
query	subj	prot.descr	pid	lngth	qlen	sstrt	send	qstrt	qend
NODE_26321_length_534_cov_183.369|GENSCAN_predicted_peptide_1|92_aa	tr|D2KU76|D2KU76_PAGMA	Beta-2-microglobulin	65.556	90	92	23	112	2	91
NODE_26321_length_534_cov_183.369|GENSCAN_predicted_peptide_1|92_aa	tr|B5X5Y2|B5X5Y2_SALSA	Beta-2-microglobulin	66.667	90	92	23	112	2	91
NODE_26321_length_534_cov_183.369|GENSCAN_predicted_peptide_1|92_aa	tr|G9BBW4|G9BBW4_DICLA	Beta-2-microglobulin	67.416	89	92	24	112	3	91
NODE_26321_length_534_cov_183.369|GENSCAN_predicted_peptide_1|92_aa	tr|B9ELZ2|B9ELZ2_SALSA	Beta-2-microglobulin	67.778	90	92	23	112	2	91
NODE_26321_length_534_cov_183.369|GENSCAN_predicted_peptide_1|92_aa	tr|Q6XQ09|Q6XQ09_ONCMY	Beta-2-microglobulin_(Fragment)	66.667	90	92	1	90	2	91
## BATF.7.1
query	subj	prot.descr	pid	lngth	qlen	sstrt	send	qstrt	qend
NODE_6109_length_31083_cov_52.3689|GENSCAN_predicted_peptide_2|251_aa	tr|A0A2U9CZP6|A0A2U9CZP6_SCOMX	Putative_basic_leucine_zipper_transcriptional_factor_ATF-like	90.678	118	251	1	118	43	160
NODE_6109_length_31083_cov_52.3689|GENSCAN_predicted_peptide_2|251_aa	tr|I3KDP6|I3KDP6_ORENI	Basic_leucine_zipper_transcription_factor_ATF-like	89.286	112	251	1	111	43	154
NODE_6109_length_31083_cov_52.3689|GENSCAN_predicted_peptide_2|251_aa	tr|G3P8T4|G3P8T4_GASAC	Basic_leucine_zipper_transcription_factor_ATF-like	90.598	117	251	1	117	43	159
NODE_6109_length_31083_cov_52.3689|GENSCAN_predicted_peptide_2|251_aa	tr|A0A0F8AJ63|A0A0F8AJ63_LARCR	Basic_leucine_zipper_transcriptional_factor_ATF-like_protein	89.744	117	251	1	117	43	159
NODE_6109_length_31083_cov_52.3689|GENSCAN_predicted_peptide_2|251_aa	tr|A0A087XMW3|A0A087XMW3_POEFO	Basic_leucine_zipper_transcription_factor_ATF-like	89.831	118	251	1	118	42	159
## CIITA.8.1
query	subj	prot.descr	pid	lngth	qlen	sstrt	send	qstrt	qend
NODE_2303_length_93200_cov_43.342|GENSCAN_predicted_peptide_4|1556_aa	tr|A0A0F8CBS2|A0A0F8CBS2_LARCR	MHC_class_II_transactivator	51.488	1008	1556	603	1598	614	1496
NODE_2303_length_93200_cov_43.342|GENSCAN_predicted_peptide_4|1556_aa	tr|A0A0F8CBS2|A0A0F8CBS2_LARCR	MHC_class_II_transactivator	45.122	82	1556	1610	1691	1452	1505
NODE_2303_length_93200_cov_43.342|GENSCAN_predicted_peptide_4|1556_aa	tr|M3ZDC1|M3ZDC1_XIPMA	Uncharacterized_protein	45.198	1062	1556	582	1632	619	1505
NODE_2303_length_93200_cov_43.342|GENSCAN_predicted_peptide_4|1556_aa	tr|A0A2I4B3Q9|A0A2I4B3Q9_9TELE	MHC_class_II_transactivator	40.884	1289	1556	191	1412	364	1510
NODE_2303_length_93200_cov_43.342|GENSCAN_predicted_peptide_4|1556_aa	tr|A0A2I4B3Q9|A0A2I4B3Q9_9TELE	MHC_class_II_transactivator	46.341	82	1556	1408	1489	1452	1505
## CTSS1.9.1
query	subj	prot.descr	pid	lngth	qlen	sstrt	send	qstrt	qend
NODE_2178_length_97347_cov_44.3687|GENSCAN_predicted_peptide_7|470_aa	tr|Q7T183|Q7T183_9CICH	Cathepsin	64.651	215	470	87	301	177	389
NODE_2178_length_97347_cov_44.3687|GENSCAN_predicted_peptide_7|470_aa	tr|Q7T183|Q7T183_9CICH	Cathepsin	54.737	95	470	1	92	9	103
NODE_2178_length_97347_cov_44.3687|GENSCAN_predicted_peptide_7|470_aa	tr|H6QXS8|H6QXS8_DICLA	Cathepsin_S_protein	63.721	215	470	90	304	177	389
NODE_2178_length_97347_cov_44.3687|GENSCAN_predicted_peptide_7|470_aa	tr|H6QXS8|H6QXS8_DICLA	Cathepsin_S_protein	64.211	95	470	1	95	9	103
NODE_2178_length_97347_cov_44.3687|GENSCAN_predicted_peptide_7|470_aa	tr|H8PGF3|H8PGF3_DICLA	Cathepsin_S_protein	63.256	215	470	90	304	177	389
## CTSS1.9.2
query	subj	prot.descr	pid	lngth	qlen	sstrt	send	qstrt	qend
NODE_969_length_161682_cov_49.7592|GENSCAN_predicted_peptide_5|404_aa	tr|A0A0F8AD57|A0A0F8AD57_LARCR	Cathepsin_S	72.575	299	404	1	298	75	372
NODE_969_length_161682_cov_49.7592|GENSCAN_predicted_peptide_5|404_aa	tr|A0A2U9CYM5|A0A2U9CYM5_SCOMX	Putative_cathepsin_S-like	73.649	296	404	1	296	75	368
NODE_969_length_161682_cov_49.7592|GENSCAN_predicted_peptide_5|404_aa	tr|M3ZNL4|M3ZNL4_XIPMA	Uncharacterized_protein	67.869	305	404	8	312	74	377
NODE_969_length_161682_cov_49.7592|GENSCAN_predicted_peptide_5|404_aa	tr|G3NIE8|G3NIE8_GASAC	Uncharacterized_protein	71.717	297	404	4	300	74	368
NODE_969_length_161682_cov_49.7592|GENSCAN_predicted_peptide_5|404_aa	tr|A0A146ZT57|A0A146ZT57_FUNHE	Cathepsin_S	67.797	295	404	1	294	75	368
## CTSS2.10.1
query	subj	prot.descr	pid	lngth	qlen	sstrt	send	qstrt	qend
NODE_2178_length_97347_cov_44.3687|GENSCAN_predicted_peptide_7|470_aa	tr|Q7T183|Q7T183_9CICH	Cathepsin	64.651	215	470	87	301	177	389
NODE_2178_length_97347_cov_44.3687|GENSCAN_predicted_peptide_7|470_aa	tr|Q7T183|Q7T183_9CICH	Cathepsin	54.737	95	470	1	92	9	103
NODE_2178_length_97347_cov_44.3687|GENSCAN_predicted_peptide_7|470_aa	tr|H6QXS8|H6QXS8_DICLA	Cathepsin_S_protein	63.721	215	470	90	304	177	389
NODE_2178_length_97347_cov_44.3687|GENSCAN_predicted_peptide_7|470_aa	tr|H6QXS8|H6QXS8_DICLA	Cathepsin_S_protein	64.211	95	470	1	95	9	103
NODE_2178_length_97347_cov_44.3687|GENSCAN_predicted_peptide_7|470_aa	tr|H8PGF3|H8PGF3_DICLA	Cathepsin_S_protein	63.256	215	470	90	304	177	389
## CTSS2.10.2
query	subj	prot.descr	pid	lngth	qlen	sstrt	send	qstrt	qend
NODE_969_length_161682_cov_49.7592|GENSCAN_predicted_peptide_5|404_aa	tr|A0A0F8AD57|A0A0F8AD57_LARCR	Cathepsin_S	72.575	299	404	1	298	75	372
NODE_969_length_161682_cov_49.7592|GENSCAN_predicted_peptide_5|404_aa	tr|A0A2U9CYM5|A0A2U9CYM5_SCOMX	Putative_cathepsin_S-like	73.649	296	404	1	296	75	368
NODE_969_length_161682_cov_49.7592|GENSCAN_predicted_peptide_5|404_aa	tr|M3ZNL4|M3ZNL4_XIPMA	Uncharacterized_protein	67.869	305	404	8	312	74	377
NODE_969_length_161682_cov_49.7592|GENSCAN_predicted_peptide_5|404_aa	tr|G3NIE8|G3NIE8_GASAC	Uncharacterized_protein	71.717	297	404	4	300	74	368
NODE_969_length_161682_cov_49.7592|GENSCAN_predicted_peptide_5|404_aa	tr|A0A146ZT57|A0A146ZT57_FUNHE	Cathepsin_S	67.797	295	404	1	294	75	368
## ERAP1.11.1
query	subj	prot.descr	pid	lngth	qlen	sstrt	send	qstrt	qend
NODE_1839_length_110210_cov_47.4795|GENSCAN_predicted_peptide_7|886_aa	tr|M3ZDW4|M3ZDW4_XIPMA	Aminopeptidase	77.302	934	886	5	938	7	886
NODE_1839_length_110210_cov_47.4795|GENSCAN_predicted_peptide_7|886_aa	tr|A0A2I4BHF4|A0A2I4BHF4_9TELE	Aminopeptidase	76.124	934	886	5	938	7	886
NODE_1839_length_110210_cov_47.4795|GENSCAN_predicted_peptide_7|886_aa	tr|A0A2I4BHF7|A0A2I4BHF7_9TELE	Aminopeptidase	76.099	933	886	5	937	7	886
NODE_1839_length_110210_cov_47.4795|GENSCAN_predicted_peptide_7|886_aa	tr|A0A087XW69|A0A087XW69_POEFO	Aminopeptidase	76.445	934	886	8	941	7	886
NODE_1839_length_110210_cov_47.4795|GENSCAN_predicted_peptide_7|886_aa	tr|G3PKE7|G3PKE7_GASAC	Aminopeptidase	77.44	922	886	16	937	12	880
## ERAP2.12.1
query	subj	prot.descr	pid	lngth	qlen	sstrt	send	qstrt	qend
NODE_1284_length_138026_cov_45.1581|GENSCAN_predicted_peptide_8|971_aa	tr|A0A2U9BST2|A0A2U9BST2_SCOMX	Putative_leucyl-cystinyl_aminopeptidase	70.891	718	971	5	715	7	676
NODE_1284_length_138026_cov_45.1581|GENSCAN_predicted_peptide_8|971_aa	tr|A0A2U9BST2|A0A2U9BST2_SCOMX	Putative_leucyl-cystinyl_aminopeptidase	59.722	216	971	730	937	588	803
NODE_1284_length_138026_cov_45.1581|GENSCAN_predicted_peptide_8|971_aa	tr|I3K7Z2|I3K7Z2_ORENI	Uncharacterized_protein	73.445	659	971	5	663	7	620
NODE_1284_length_138026_cov_45.1581|GENSCAN_predicted_peptide_8|971_aa	tr|I3K7Z2|I3K7Z2_ORENI	Uncharacterized_protein	56.019	216	971	730	937	588	803
NODE_1284_length_138026_cov_45.1581|GENSCAN_predicted_peptide_8|971_aa	tr|G3P5S7|G3P5S7_GASAC	Aminopeptidase	73.676	661	971	1	661	12	627
## ERAP2.12.2
query	subj	prot.descr	pid	lngth	qlen	sstrt	send	qstrt	qend
NODE_1839_length_110210_cov_47.4795|GENSCAN_predicted_peptide_7|886_aa	tr|M3ZDW4|M3ZDW4_XIPMA	Aminopeptidase	77.302	934	886	5	938	7	886
NODE_1839_length_110210_cov_47.4795|GENSCAN_predicted_peptide_7|886_aa	tr|A0A2I4BHF4|A0A2I4BHF4_9TELE	Aminopeptidase	76.124	934	886	5	938	7	886
NODE_1839_length_110210_cov_47.4795|GENSCAN_predicted_peptide_7|886_aa	tr|A0A2I4BHF7|A0A2I4BHF7_9TELE	Aminopeptidase	76.099	933	886	5	937	7	886
NODE_1839_length_110210_cov_47.4795|GENSCAN_predicted_peptide_7|886_aa	tr|A0A087XW69|A0A087XW69_POEFO	Aminopeptidase	76.445	934	886	8	941	7	886
NODE_1839_length_110210_cov_47.4795|GENSCAN_predicted_peptide_7|886_aa	tr|G3PKE7|G3PKE7_GASAC	Aminopeptidase	77.44	922	886	16	937	12	880
## ERAP2.12.3
query	subj	prot.descr	pid	lngth	qlen	sstrt	send	qstrt	qend
NODE_22_length_508504_cov_46.9352|GENSCAN_predicted_peptide_13|974_aa	tr|I3J4F2|I3J4F2_ORENI	Aminopeptidase	73.792	973	974	1	960	1	971
NODE_22_length_508504_cov_46.9352|GENSCAN_predicted_peptide_13|974_aa	tr|A0A0F8BB00|A0A0F8BB00_LARCR	Aminopeptidase	74.289	984	974	1	969	1	972
NODE_22_length_508504_cov_46.9352|GENSCAN_predicted_peptide_13|974_aa	tr|G3PPF5|G3PPF5_GASAC	Aminopeptidase	73.49	977	974	1	950	1	973
NODE_22_length_508504_cov_46.9352|GENSCAN_predicted_peptide_13|974_aa	tr|A0A2U9BD78|A0A2U9BD78_SCOMX	Aminopeptidase	70.564	975	974	1	956	1	972
NODE_22_length_508504_cov_46.9352|GENSCAN_predicted_peptide_13|974_aa	tr|A0A087YDA1|A0A087YDA1_POEFO	Aminopeptidase	70.062	972	974	1	955	1	972
## ERAP2.12.4
query	subj	prot.descr	pid	lngth	qlen	sstrt	send	qstrt	qend
NODE_3553_length_62388_cov_41.5449|GENSCAN_predicted_peptide_3|854_aa	tr|I3JZL5|I3JZL5_ORENI	Aminopeptidase	72.655	885	854	2	885	1	835
NODE_3553_length_62388_cov_41.5449|GENSCAN_predicted_peptide_3|854_aa	tr|A0A087XXD2|A0A087XXD2_POEFO	Aminopeptidase	72.297	888	854	6	893	4	835
NODE_3553_length_62388_cov_41.5449|GENSCAN_predicted_peptide_3|854_aa	tr|G3NB74|G3NB74_GASAC	Aminopeptidase	74.688	881	854	1	881	4	835
NODE_3553_length_62388_cov_41.5449|GENSCAN_predicted_peptide_3|854_aa	tr|A0A2U9CJX6|A0A2U9CJX6_SCOMX	Aminopeptidase	72.921	890	854	1	887	1	835
NODE_3553_length_62388_cov_41.5449|GENSCAN_predicted_peptide_3|854_aa	tr|A0A146PYC0|A0A146PYC0_FUNHE	Aminopeptidase_N	71.638	885	854	1	885	1	835
## ERAP2.12.5
query	subj	prot.descr	pid	lngth	qlen	sstrt	send	qstrt	qend
NODE_8148_length_18045_cov_35.9873|GENSCAN_predicted_peptide_1|912_aa	tr|A0A2U9C007|A0A2U9C007_SCOMX	Aminopeptidase	59.235	915	912	1	895	1	912
NODE_8148_length_18045_cov_35.9873|GENSCAN_predicted_peptide_1|912_aa	tr|A0A1A8PTP5|A0A1A8PTP5_9TELE	Aminopeptidase	55.568	916	912	1	896	1	912
NODE_8148_length_18045_cov_35.9873|GENSCAN_predicted_peptide_1|912_aa	tr|A0A1A7XIV8|A0A1A7XIV8_9TELE	Aminopeptidase	55.459	916	912	1	896	1	912
NODE_8148_length_18045_cov_35.9873|GENSCAN_predicted_peptide_1|912_aa	tr|A0A1A8A2B5|A0A1A8A2B5_NOTFU	Aminopeptidase	55.459	916	912	1	896	1	912
NODE_8148_length_18045_cov_35.9873|GENSCAN_predicted_peptide_1|912_aa	tr|M4AMY6|M4AMY6_XIPMA	Aminopeptidase	55.24	916	912	1	896	1	912
## HSP90.13.1
query	subj	prot.descr	pid	lngth	qlen	sstrt	send	qstrt	qend
NODE_170_length_315068_cov_45.2866|GENSCAN_predicted_peptide_20|709_aa	tr|A0A2I4CXJ1|A0A2I4CXJ1_9TELE	heat_shock_protein_HSP_90-alpha_1	89.227	724	709	1	724	28	709
NODE_170_length_315068_cov_45.2866|GENSCAN_predicted_peptide_20|709_aa	tr|A0A087YBC4|A0A087YBC4_POEFO	Uncharacterized_protein	89.779	724	709	1	724	28	709
NODE_170_length_315068_cov_45.2866|GENSCAN_predicted_peptide_20|709_aa	tr|M4A1J4|M4A1J4_XIPMA	Uncharacterized_protein	89.641	724	709	1	724	28	709
NODE_170_length_315068_cov_45.2866|GENSCAN_predicted_peptide_20|709_aa	tr|A0A2U9CV00|A0A2U9CV00_SCOMX	Heat_shock_protein_HSP_90-alpha_1	87.568	740	709	50	789	7	704
NODE_170_length_315068_cov_45.2866|GENSCAN_predicted_peptide_20|709_aa	tr|A0A2U9CV00|A0A2U9CV00_SCOMX	Heat_shock_protein_HSP_90-alpha_1	79.235	732	709	831	1562	28	709
## LNPEP.14.1
query	subj	prot.descr	pid	lngth	qlen	sstrt	send	qstrt	qend
NODE_1284_length_138026_cov_45.1581|GENSCAN_predicted_peptide_8|971_aa	tr|A0A2U9BST2|A0A2U9BST2_SCOMX	Putative_leucyl-cystinyl_aminopeptidase	70.891	718	971	5	715	7	676
NODE_1284_length_138026_cov_45.1581|GENSCAN_predicted_peptide_8|971_aa	tr|A0A2U9BST2|A0A2U9BST2_SCOMX	Putative_leucyl-cystinyl_aminopeptidase	59.722	216	971	730	937	588	803
NODE_1284_length_138026_cov_45.1581|GENSCAN_predicted_peptide_8|971_aa	tr|I3K7Z2|I3K7Z2_ORENI	Uncharacterized_protein	73.445	659	971	5	663	7	620
NODE_1284_length_138026_cov_45.1581|GENSCAN_predicted_peptide_8|971_aa	tr|I3K7Z2|I3K7Z2_ORENI	Uncharacterized_protein	56.019	216	971	730	937	588	803
NODE_1284_length_138026_cov_45.1581|GENSCAN_predicted_peptide_8|971_aa	tr|G3P5S7|G3P5S7_GASAC	Aminopeptidase	73.676	661	971	1	661	12	627
## RAG1.15.1
query	subj	prot.descr	pid	lngth	qlen	sstrt	send	qstrt	qend
NODE_1604_length_120776_cov_52.7006|GENSCAN_predicted_peptide_2|1015_aa	tr|H6D9K1|H6D9K1_9TELE	Recombination_activation_protein_1	80.982	957	1015	99	1051	45	1001
NODE_1604_length_120776_cov_52.7006|GENSCAN_predicted_peptide_2|1015_aa	tr|A0A2U8T076|A0A2U8T076_ORENI	V(D)J_recombination_activating_protein_1	80.938	960	1015	108	1061	58	1013
NODE_1604_length_120776_cov_52.7006|GENSCAN_predicted_peptide_2|1015_aa	tr|I3KB69|I3KB69_ORENI	Uncharacterized_protein	80.938	960	1015	108	1061	58	1013
NODE_1604_length_120776_cov_52.7006|GENSCAN_predicted_peptide_2|1015_aa	tr|A0A096LVM3|A0A096LVM3_POEFO	Uncharacterized_protein	79.292	961	1015	101	1060	45	1001
NODE_1604_length_120776_cov_52.7006|GENSCAN_predicted_peptide_2|1015_aa	tr|A0A0S7FTF9|A0A0S7FTF9_9TELE	RAG1	79.188	961	1015	101	1060	45	1001
## RAG2.16.1
query	subj	prot.descr	pid	lngth	qlen	sstrt	send	qstrt	qend
NODE_1604_length_120776_cov_52.7006|GENSCAN_predicted_peptide_3|533_aa	tr|H6D9K0|H6D9K0_9TELE	Recombination_activation_protein_2	84.586	532	533	1	532	1	532
NODE_1604_length_120776_cov_52.7006|GENSCAN_predicted_peptide_3|533_aa	tr|I3KXA1|I3KXA1_ORENI	Uncharacterized_protein	83.865	533	533	1	533	1	533
NODE_1604_length_120776_cov_52.7006|GENSCAN_predicted_peptide_3|533_aa	tr|A0A0F8ARZ2|A0A0F8ARZ2_LARCR	V(D)J_recombination-activating_protein_2	84.428	533	533	1	532	1	533
NODE_1604_length_120776_cov_52.7006|GENSCAN_predicted_peptide_3|533_aa	tr|H2M925|H2M925_ORYLA	Uncharacterized_protein	82.895	532	533	1	532	1	532
NODE_1604_length_120776_cov_52.7006|GENSCAN_predicted_peptide_3|533_aa	tr|A0A2U8SYI6|A0A2U8SYI6_ORENI	V(D)J_recombination_activating_protein_2	82.927	533	533	1	533	1	533
## SEC61A1.17.1
query	subj	prot.descr	pid	lngth	qlen	sstrt	send	qstrt	qend
NODE_148_length_331228_cov_45.7995|GENSCAN_predicted_peptide_18|494_aa	tr|G3N700|G3N700_GASAC	Sec61_translocon_alpha_1_subunit	98.387	434	494	44	477	61	494
NODE_148_length_331228_cov_45.7995|GENSCAN_predicted_peptide_18|494_aa	tr|G3P5M5|G3P5M5_GASAC	Sec61_translocon_alpha_1_subunit	99.301	429	494	48	476	66	494
NODE_148_length_331228_cov_45.7995|GENSCAN_predicted_peptide_18|494_aa	tr|E6ZFV3|E6ZFV3_DICLA	Protein_transport_protein_Sec61_subunit_alpha-like_1	98.834	429	494	50	478	66	494
NODE_148_length_331228_cov_45.7995|GENSCAN_predicted_peptide_18|494_aa	tr|M4A748|M4A748_XIPMA	Uncharacterized_protein	99.068	429	494	48	476	66	494
NODE_148_length_331228_cov_45.7995|GENSCAN_predicted_peptide_18|494_aa	tr|A0A087XEH8|A0A087XEH8_POEFO	Uncharacterized_protein	99.068	429	494	48	476	66	494
## SEC61A1-2.18.1
query	subj	prot.descr	pid	lngth	qlen	sstrt	send	qstrt	qend
NODE_148_length_331228_cov_45.7995|GENSCAN_predicted_peptide_18|494_aa	tr|G3N700|G3N700_GASAC	Sec61_translocon_alpha_1_subunit	98.387	434	494	44	477	61	494
NODE_148_length_331228_cov_45.7995|GENSCAN_predicted_peptide_18|494_aa	tr|G3P5M5|G3P5M5_GASAC	Sec61_translocon_alpha_1_subunit	99.301	429	494	48	476	66	494
NODE_148_length_331228_cov_45.7995|GENSCAN_predicted_peptide_18|494_aa	tr|E6ZFV3|E6ZFV3_DICLA	Protein_transport_protein_Sec61_subunit_alpha-like_1	98.834	429	494	50	478	66	494
NODE_148_length_331228_cov_45.7995|GENSCAN_predicted_peptide_18|494_aa	tr|M4A748|M4A748_XIPMA	Uncharacterized_protein	99.068	429	494	48	476	66	494
NODE_148_length_331228_cov_45.7995|GENSCAN_predicted_peptide_18|494_aa	tr|A0A087XEH8|A0A087XEH8_POEFO	Uncharacterized_protein	99.068	429	494	48	476	66	494
## SEC61A1-2.18.2
query	subj	prot.descr	pid	lngth	qlen	sstrt	send	qstrt	qend
NODE_4460_length_48594_cov_76.0295|GENSCAN_predicted_peptide_1|454_aa	tr|A0A147A919|A0A147A919_FUNHE	Protein_transport_protein_Sec61_subunit_alpha	96.696	454	454	1	454	1	454
NODE_4460_length_48594_cov_76.0295|GENSCAN_predicted_peptide_1|454_aa	tr|G3P5M5|G3P5M5_GASAC	Sec61_translocon_alpha_1_subunit	94.118	476	454	1	476	1	454
NODE_4460_length_48594_cov_76.0295|GENSCAN_predicted_peptide_1|454_aa	tr|G3N700|G3N700_GASAC	Sec61_translocon_alpha_1_subunit	93.711	477	454	1	477	1	454
NODE_4460_length_48594_cov_76.0295|GENSCAN_predicted_peptide_1|454_aa	tr|A0A1A8NM76|A0A1A8NM76_9TELE	Sec61_alpha_1_subunit	93.908	476	454	1	476	1	454
NODE_4460_length_48594_cov_76.0295|GENSCAN_predicted_peptide_1|454_aa	tr|A0A1A8K0G7|A0A1A8K0G7_NOTKU	Sec61_alpha_1_subunit	93.908	476	454	1	476	1	454
## SEC61G.19.1
query	subj	prot.descr	pid	lngth	qlen	sstrt	send	qstrt	qend
NODE_2688_length_81217_cov_69.6496|GENSCAN_predicted_peptide_5|554_aa	tr|H2RL20|H2RL20_TAKRU	Zgc_112332	72.251	382	554	1	323	2	383
NODE_2688_length_81217_cov_69.6496|GENSCAN_predicted_peptide_5|554_aa	tr|H2RL20|H2RL20_TAKRU	Zgc_112332	36.957	92	554	262	350	3	94
NODE_2688_length_81217_cov_69.6496|GENSCAN_predicted_peptide_5|554_aa	tr|H2RL20|H2RL20_TAKRU	Zgc_112332	39.683	63	554	2	64	322	384
NODE_2688_length_81217_cov_69.6496|GENSCAN_predicted_peptide_5|554_aa	tr|A0A315V7C4|A0A315V7C4_GAMAF	Uncharacterized_protein	71.204	382	554	246	588	2	383
NODE_2688_length_81217_cov_69.6496|GENSCAN_predicted_peptide_5|554_aa	tr|A0A315V7C4|A0A315V7C4_GAMAF	Uncharacterized_protein	42.517	294	554	53	313	95	388
## SSR3.20.1
query	subj	prot.descr	pid	lngth	qlen	sstrt	send	qstrt	qend
NODE_3618_length_61353_cov_45.4674|GENSCAN_predicted_peptide_2|296_aa	tr|I3JDL8|I3JDL8_ORENI	Signal_sequence_receptor_gamma	95.322	171	296	1	171	109	279
NODE_3618_length_61353_cov_45.4674|GENSCAN_predicted_peptide_2|296_aa	tr|B9ENW9|B9ENW9_SALSA	Translocon-associated_protein_subunit_gamma	97.006	167	296	1	167	109	275
NODE_3618_length_61353_cov_45.4674|GENSCAN_predicted_peptide_2|296_aa	tr|A0A087XF96|A0A087XF96_POEFO	Signal_sequence_receptor_gamma	97.006	167	296	1	167	109	275
NODE_3618_length_61353_cov_45.4674|GENSCAN_predicted_peptide_2|296_aa	tr|C1BLA9|C1BLA9_OSMMO	Translocon-associated_protein_subunit_gamma	96.951	164	296	1	164	109	272
NODE_3618_length_61353_cov_45.4674|GENSCAN_predicted_peptide_2|296_aa	tr|A0A2U9B5K9|A0A2U9B5K9_SCOMX	Translocon-associated_protein_subunit_gamma	94.706	170	296	1	170	109	278
## TAP1.21.1
query	subj	prot.descr	pid	lngth	qlen	sstrt	send	qstrt	qend
NODE_1504_length_125299_cov_46.1012|GENSCAN_predicted_peptide_5|1218_aa	tr|E9L831|E9L831_RACCA	Alpha_actin-1	98.922	371	1218	1	371	603	973
NODE_1504_length_125299_cov_46.1012|GENSCAN_predicted_peptide_5|1218_aa	tr|I3IYR2|I3IYR2_ORENI	Uncharacterized_protein	92.04	402	1218	8	408	573	973
NODE_1504_length_125299_cov_46.1012|GENSCAN_predicted_peptide_5|1218_aa	tr|A0A2I4AP36|A0A2I4AP36_9TELE	actin_alpha_skeletal_muscle_A	99.191	371	1218	1	371	603	973
NODE_1504_length_125299_cov_46.1012|GENSCAN_predicted_peptide_5|1218_aa	tr|A0A0F8C5E4|A0A0F8C5E4_LARCR	Actin_alpha_skeletal_muscle	99.191	371	1218	1	371	603	973
NODE_1504_length_125299_cov_46.1012|GENSCAN_predicted_peptide_5|1218_aa	tr|Q6TKP3|Q6TKP3_SINCH	Skeletal_muscle_alpha-actin	99.191	371	1218	1	371	603	973
## TAP1.21.2
query	subj	prot.descr	pid	lngth	qlen	sstrt	send	qstrt	qend
NODE_39_length_479181_cov_44.6292|GENSCAN_predicted_peptide_18|1443_aa	tr|I3JPW1|I3JPW1_ORENI	Uncharacterized_protein	87.452	789	1443	11	798	636	1418
NODE_39_length_479181_cov_44.6292|GENSCAN_predicted_peptide_18|1443_aa	tr|I3JPW0|I3JPW0_ORENI	Uncharacterized_protein	87.452	789	1443	11	798	636	1418
NODE_39_length_479181_cov_44.6292|GENSCAN_predicted_peptide_18|1443_aa	tr|M4AW44|M4AW44_XIPMA	Uncharacterized_protein	85.406	788	1443	11	797	636	1418
NODE_39_length_479181_cov_44.6292|GENSCAN_predicted_peptide_18|1443_aa	tr|A0A146ZR64|A0A146ZR64_FUNHE	Bromodomain-containing_protein_2	84.994	793	1443	11	802	636	1418
NODE_39_length_479181_cov_44.6292|GENSCAN_predicted_peptide_18|1443_aa	tr|A0A087XNL8|A0A087XNL8_POEFO	Uncharacterized_protein	84.898	788	1443	11	797	636	1418
## TAP1.21.3
query	subj	prot.descr	pid	lngth	qlen	sstrt	send	qstrt	qend
NODE_5213_length_39280_cov_42.6468|GENSCAN_predicted_peptide_4|948_aa	tr|H2SYI4|H2SYI4_TAKRU	ATP-binding_cassette_sub-family_B_(MDR_TAP)_member_9	64.319	639	948	5	582	5	643
NODE_5213_length_39280_cov_42.6468|GENSCAN_predicted_peptide_4|948_aa	tr|H2SYI7|H2SYI7_TAKRU	ATP-binding_cassette_sub-family_B_(MDR_TAP)_member_9	64.319	639	948	5	582	5	643
NODE_5213_length_39280_cov_42.6468|GENSCAN_predicted_peptide_4|948_aa	tr|A0A1A8LEP9|A0A1A8LEP9_9TELE	ATP-binding_cassette_sub-family_B_(MDR_TAP)_member_9	64.606	647	948	1	588	1	643
NODE_5213_length_39280_cov_42.6468|GENSCAN_predicted_peptide_4|948_aa	tr|A0A1A8IQE5|A0A1A8IQE5_NOTKU	ATP-binding_cassette_sub-family_B_(MDR_TAP)_member_9	64.915	647	948	1	588	1	643
NODE_5213_length_39280_cov_42.6468|GENSCAN_predicted_peptide_4|948_aa	tr|H2SYI9|H2SYI9_TAKRU	ATP-binding_cassette_sub-family_B_(MDR_TAP)_member_9	59.514	699	948	4	649	5	643
## TAP2.22.1
query	subj	prot.descr	pid	lngth	qlen	sstrt	send	qstrt	qend
NODE_4645_length_46251_cov_64.2593|GENSCAN_predicted_peptide_5|875_aa	tr|W0FQQ4|W0FQQ4_OPLFA	Transporter-associated_with_antigen_processing_2	73.923	418	875	79	496	173	569
NODE_4645_length_46251_cov_64.2593|GENSCAN_predicted_peptide_5|875_aa	tr|W0FQQ4|W0FQQ4_OPLFA	Transporter-associated_with_antigen_processing_2	82.949	217	875	495	711	654	870
NODE_4645_length_46251_cov_64.2593|GENSCAN_predicted_peptide_5|875_aa	tr|F6KIC0|F6KIC0_DICLA	Transporter-associated_with_antigen_processing_2	72.967	418	875	78	495	173	569
NODE_4645_length_46251_cov_64.2593|GENSCAN_predicted_peptide_5|875_aa	tr|F6KIC0|F6KIC0_DICLA	Transporter-associated_with_antigen_processing_2	74.219	256	875	455	710	627	870
NODE_4645_length_46251_cov_64.2593|GENSCAN_predicted_peptide_5|875_aa	tr|F6KIC2|F6KIC2_DICLA	Transporter-associated_with_antigen_processing_2	72.249	418	875	78	495	173	569
## TAPBP.23.1
query	subj	prot.descr	pid	lngth	qlen	sstrt	send	qstrt	qend
NODE_11231_length_7753_cov_428.536|GENSCAN_predicted_peptide_1|456_aa	tr|G9BBX8|G9BBX8_DICLA	Tapasin	78.922	408	456	22	429	2	408
NODE_11231_length_7753_cov_428.536|GENSCAN_predicted_peptide_1|456_aa	tr|G9BBX5|G9BBX5_DICLA	Tapasin	78.431	408	456	22	429	2	408
NODE_11231_length_7753_cov_428.536|GENSCAN_predicted_peptide_1|456_aa	tr|G9BBX9|G9BBX9_DICLA	Tapasin	78.186	408	456	22	429	2	408
NODE_11231_length_7753_cov_428.536|GENSCAN_predicted_peptide_1|456_aa	tr|I3JNX2|I3JNX2_ORENI	Uncharacterized_protein	71.256	414	456	24	437	3	415
NODE_11231_length_7753_cov_428.536|GENSCAN_predicted_peptide_1|456_aa	tr|M4AQY6|M4AQY6_XIPMA	Uncharacterized_protein	69.363	408	456	22	429	2	408
